# Supplementary material for: Decoration of A-Ring of a Lupane-Type Triterpenoid with Different Oxygen and Nitrogen Heterocycles
Source: Molecules. 2022 Jul 31;27(15):4904. doi: 10.3390/molecules27154904 (PMC9370315; doi:10.3390/molecules27154904)
Supplement: Supplementary file 1 [file molecules-27-04904-s001.zip]

Archive with 1 entries (1 files):
- molecules-1724500-supplementary.pdf
